# Supplementary material for: Chimeric Vesicular Stomatitis Virus Bearing Western Equine Encephalitis Virus Envelope Proteins E2-E1 Is a Suitable Surrogate for Western Equine Encephalitis Virus in a Plaque Reduction Neutralization Test
Source: Viruses. 2025 Jul 31;17(8):1067. doi: 10.3390/v17081067 (PMC12390645; doi:10.3390/v17081067)
Supplement: Supplementary file 1 [file viruses-17-01067-s001.zip]

Archive with 1 entries (1 files):
- viruses-3765623-supplementary.pdf
